# Supplementary material for: Learnings from Separate Aconitum Poisonings in British Columbia and Ontario, Canada in 2022
Source: Toxins (Basel). 2025 Mar 7;17(3):125. doi: 10.3390/toxins17030125 (PMC11946634; doi:10.3390/toxins17030125)
Supplement: Supplementary file 1 [file toxins-17-00125-s001.zip]

Archive with 1 entries (1 files):
- toxins-3503356-supplementary.pdf
